# Supplementary material for: Risk Prediction Model of Early-Onset Preeclampsia Based on Risk Factors and Routine Laboratory Indicators
Source: Life (Basel). 2023 Jul 28;13(8):1648. doi: 10.3390/life13081648 (PMC10455518; doi:10.3390/life13081648)
Supplement: Supplementary file 1 [file life-13-01648-s001.zip]

Archive with 1 entries (1 files):
- life-2462877-supplementary.pdf
